# Supplementary material for: Differential effects of sex and age on daily and infradian rhythms of mice
Source: J Physiol. 2026 Feb 4;604(5):1915–43. doi: 10.1113/JP289676 (PMC12953017; doi:10.1113/JP289676)
Supplement: Supplementary file 2 — Statistical summary [file TJP-604-1915-s001.xlsx]

## Sheet: Figure 1
Figure No	Panel	Group	age	Number	Method	P value	Sum of positive, negative ranks	Sum of signed ranks (W)	Median	Comment
1	C	LD_M vs 1 day	Young	7	Wilcoxon matched-pairs signed rank test	>0.9999		NA	0	zero difference
		DD_M vs 1 day	Young	4	Wilcoxon matched-pairs signed rank test	0.5	2.000 , -8.000	-6	-0.006944
		LD_F vs 1 day	Young	11	Wilcoxon matched-pairs signed rank test	>0.9999	2.000 , -4.000	-2	0
		DD_F vs 1 day	Young	11	Wilcoxon matched-pairs signed rank test	0.4238	19.00 , -36.00	-17	-0.006944
		LD_M vs 1 day	aged	7	Wilcoxon matched-pairs signed rank test	0.625	2.500 , -7.500	-5	0
		DD_M vs 1 day	aged	7	Wilcoxon matched-pairs signed rank test	>0.9999	1.500 , -1.500	0	0
		LD_F vs 1 day	aged	11	Wilcoxon matched-pairs signed rank test	>0.9999	6.000 , -9.000	-3	0
		DD_F vs 1 day	aged	9	Wilcoxon matched-pairs signed rank test	0.5156	19.00 , -9.000	10	0
		Group 1	Group 2	effect_size	difference	ci_width	ci_lower_limit	ci_upper_limit	pvalue_permutation	pvalue_welch	pvalue_students_t	pvalue_mann_whitney			ANOVA	Factor	F	P value	Pairwise Comparisons (Adjustment for multiple comparisons: Bonferroni)	Group1	Group 2	Pvalue
	D	YM=4	YF=11	mean difference	0.00454283	0.95	-0.00759558	0.0236402	0.7276	0.587502	0.698253	0.94119				age	0.062	0.806		YM	YF	0.627
		MM=7	MF=9	mean difference	-0.00149666	0.95	-0.0120572	0.00818117	0.7952	0.790219	0.799375	0.559662				sex	2.755	0.109		MM	MF	0.855
																age * sex	0.242	0.627
		YM=4	MM=7	mean difference	-0.00717184	0.95	-0.0136272	0.00274889	0.1132	0.204859	0.117939	0.336898								YM	MM	0.471
		YF=11	MF=9	mean difference	-0.0132113	0.95	-0.0318084	0.000315891	0.1724	0.142653	0.159717	0.224992								YF	MF	0.087
	E	YM=4	YF=11	mean difference	-0.106773	0.95	-0.196442	-0.0384283	0.0918	0.0336873	0.0846026	0.105894				age	11.117	0.003		YM	YF	0.052
		MM=7	MF=9	mean difference	-0.124744	0.95	-0.202876	-0.0554079	0.0102	0.00956607	0.0104414	0.0205128				sex	6.359	0.018		MM	MF	0.011
																age * sex	0.067	0.798
		YM=4	MM=7	mean difference	-0.0785605	0.95	-0.146963	-0.020672	0.0608	0.0666401	0.0590861	0.0424242								YM	MM	0.168
		YF=11	MF=9	mean difference	-0.0965311	0.95	-0.179856	-0.00745598	0.0634	0.0595747	0.0621424	0.0831391								YF	MF	0.03

## Sheet: Figure 2
Figure No	Panel	Group 1	Group 2	effect_size	difference	ci_width	ci_lower_limit	ci_upper_limit	pvalue_permutation	pvalue_welch	pvalue_students_t	pvalue_mann_whitney			ANOVA	Factor	F	P value	Pairwise Comparisons (Adjustment for multiple comparisons: Bonferroni)	Group1	Group 2	Pvalue
2	B	YM=7	YF=12		-0.00872129	0.95	-0.0573329	0.0119497	0.6112	0.613655	0.554819	0.860106				sex	1.498	0.23		YM	YF	0.616
		MM=8	MF=13		-0.0211288	0.95	-0.0514098	0.0114757	0.2962	0.234432	0.297914	0.374937				Age	25.412	<.001		MM	MF	0.229
																sex * Age	0.259	0.614
		YM=7	MM=8		0.0676689	0.95	0.0191311	0.0909283	0.004	0.00371319	0.00259609	0.0174825								YM	MM	0.001
		YF=12	MF=13		0.0552614	0.95	0.0250648	0.084105	0.0032	0.00357472	0.00220905	0.00386149								YF	MF	<.001
															ANOVA	Factor	F	P value	Pairwise Comparisons (Adjustment for multiple comparisons: Bonferroni)	Group1	Group 2	Pvalue
	C	YM=7	YF=12		-0.00839677	0.95	-0.101936	0.0924646	0.8774	0.875324	0.874506	0.791415				sex	0.032	0.86		YM	YF	0.856
		MM=8	MF=13		-0.00317965	0.95	-0.0680007	0.059155	0.9352	0.928783	0.935009	1				Age	5.06	0.031		MM	MF	0.945
																sex * Age	0.006	0.936
		YM=7	MM=8		-0.0755923	0.95	-0.146479	0.0240174	0.1354	0.140304	0.132759	0.208625								YM	MM	0.146
		YF=12	MF=13		-0.0703752	0.95	-0.141798	0.0246108	0.1052	0.111538	0.111006	0.100668								YF	MF	0.092

## Sheet: Figure 3
Figure No	Panel	Group 1	Group 2	effect_size	difference	ci_width	ci_lower_limit	ci_upper_limit	pvalue_permutation	pvalue_welch	pvalue_students_t	pvalue_mann_whitney		Factor	F	P value	Pairwise Comparisons (Adjustment for multiple comparisons: Bonferroni)	Group1	Group 2	Pvalue
3	C	YM=7	YF=12	mean difference	-24.4524	0.95	-67.0277	8.68663	0.2012	0.26328	0.182674	0.138962		sex	0.169	0.684		YM	YF	0.257
		MM=8	MF=13	mean difference	12.119	0.95	-51.5833	46.3929	0.6256	0.641678	0.62467	0.421627		age	3.898	0.057		MM	MF	0.572
														sex * age	1.484	0.232		YM	MM	0.637
		YM=7	MM=8	mean difference	11.3506	0.95	-32.2208	73.0649	0.6948	0.694975	0.694871	1						YF	MF	0.013
		YF=12	MF=13	mean difference	47.9221	0.95	20.0833	81.3009	0.0038	0.00823804	0.00697278	0.00855782
	D	YM=7	YF=12	mean difference	-20.5472	0.95	-74.0028	36.0083	0.5374	0.523636	0.535623	0.688911		sex	1.953	0.175		YM	YF	0.472
		MM=8	MF=13	mean difference	80.0877	0.95	45.5812	129.866	0.008	0.010229	0.0088332	0.0027972		age	3.076	0.092		MM	MF	0.02
														sex * age	5.58	0.027		YM	MM	0.689
		YM=7	MM=8	mean difference	-12.9587	0.95	-65.7452	33.6083	0.7308	0.653495	0.717834	0.503497						YF	MF	0.005
		YF=12	MF=13	mean difference	87.6762	0.95	43	140.838	0.0034	0.0100003	0.00466819	0.0047952
	E	YM=7	YF=12	mean difference	17.3029	0.95	2.59618	30.3171	0.0412	0.0389157	0.0461494	0.0358419		sex	5.124	0.03		YM	YF	0.009
		MM=7	MF=12	mean difference	2.6013	0.95	-4.10152	10.7484	0.4752	0.547608	0.473846	0.865714		age	1.509	0.228		MM	MF	0.678
														sex * age	2.795	0.104		YM	MM	0.782
		YM=7	MM=7	mean difference	1.95014	0.95	-11.7797	13.0117	0.7776	0.779522	0.778884	0.534965						YF	MF	0.023
		YF=12	MF=12	mean difference	-12.7515	0.95	-23.6371	-3.26819	0.026	0.034926	0.027932	0.0350891
	F	YM=7	YF=12	mean difference	19.457	0.95	4.12001	37.5945	0.0278	0.0729253	0.029837	0.113487		sex	4.68	0.041		YM	YF	0.011
		MM=8	MF=13	mean difference	3.78323	0.95	-4.65973	14.5663	0.6238	0.49146	0.582082	0.825175		age	5.655	0.026		MM	MF	0.644
														sex * age	2.129	0.158		YM	MM	0.547
		YM=7	MM=8	mean difference	-4.93546	0.95	-13.3266	3.18863	0.3838	0.325897	0.396414	0.413986						YF	MF	0.008
		YF=12	MF=13	mean difference	-20.6093	0.95	-38.405	-4.6005	0.0268	0.0631902	0.0306555	0.0255744
	G	YM=7	YF=12	mean difference	15.1079	0.95	7.33129	27.2448	0.02	0.00954373	0.0266022	0.0283401		sex	4.464	0.042		YM	YF	0.018
		MM=7	MF=12	mean difference	3.07774	0.95	-6.2738	13.599	0.6106	0.573474	0.611358	0.967135		age	1.477	0.233		MM	MF	0.616
														sex * age	1.954	0.171		YM	MM	0.909
		YM=7	MM=7	mean difference	0.784897	0.95	-6.47498	9.51639	0.8514	0.860318	0.86	0.901515						YF	MF	0.039
		YF=12	MF=12	mean difference	-11.2453	0.95	-23.1195	-0.333605	0.069	0.0749379	0.074781	0.0463866
	H	YM=7	YF=12	mean difference	37.0582	0.95	14.3366	58.1794	0.011	0.0116658	0.00873721	0.0175824		sex	8.301	0.008		YM	YF	0.004
		MM=8	MF=13	mean difference	14.3556	0.95	-0.317698	34.6291	0.3078	0.155063	0.295245	0.503497		age	9.107	0.006		MM	MF	0.295
														sex * age	1.619	0.215		YM	MM	0.257
		YM=7	MM=8	mean difference	-15.5745	0.95	-32.2848	-0.941324	0.2154	0.0992111	0.213166	0.148252						YF	MF	0.003
		YF=12	MF=13	mean difference	-38.2772	0.95	-58.7824	-12.9574	0.0098	0.0114032	0.0106779	0.011988

## Sheet: Figure 4
Figure No	Panel	Group	age	Number	Method	P value	Sum of positive, negative ranks	Sum of signed ranks (W)	Median	Comment
4	C	LD_M vs 1 day	Young	7	Wilcoxon matched-pairs signed rank test	0.5	3.000 , 0.000	3	0
		DD_M vs 1 day	Young	4	Wilcoxon matched-pairs signed rank test	0.375	1.500 , -8.500	-7	-0.01042
		LD_F vs 1 day	Young	11	Wilcoxon matched-pairs signed rank test	>0.9999	0.000 , -1.000	-1	0
		DD_F vs 1 day	Young	11	Wilcoxon matched-pairs signed rank test	0.0156	0.000 , -28.00	-28	-0.006944
		LD_M vs 1 day	aged	7	Wilcoxon matched-pairs signed rank test	0.5	3.000 , 0.000	3	0
		DD_M vs 1 day	aged	7	Wilcoxon matched-pairs signed rank test	0.625	2.500 , -7.500	-5	0
		LD_F vs 1 day	aged	11	Wilcoxon matched-pairs signed rank test	>0.9999	12.00 , -16.00	-4	0
		DD_F vs 1 day	aged	9	Wilcoxon matched-pairs signed rank test	0.3906	10.50 , -25.50	-15	-0.003472
		Group 1	Group 2	effect_size	difference	ci_width	ci_lower_limit	ci_upper_limit	pvalue_permutation	pvalue_welch	pvalue_students_t	pvalue_mann_whitney			ANOVA	Factor	F	P value	Pairwise Comparisons (Adjustment for multiple comparisons: Bonferroni)	Group1	Group 2	Pvalue
	D	YM=4	YF=11	mean difference	-0.00223388	0.95	-0.0110723	0.0138889	0.7286	0.755366	0.725503	0.385712				age	0.013	0.911		YM	YF	0.701
		MM=8	MF=10	mean difference	0.00139624	0.95	-0.00589812	0.00919451	0.7662	0.735061	0.752895	0.589503				sex	1.915	0.177		MM	MF	0.768
																age * sex	0.239	0.629
		YM=4	MM=8	mean difference	-0.00695659	0.95	-0.0156068	0.00695051	0.1476	0.337989	0.182321	0.168923								YM	MM	0.26
		YF=11	MF=10	mean difference	-0.00332647	0.95	-0.0134421	0.00459449	0.484	0.49055	0.487955	1								YF	MF	0.447
	E	YM=4	YF=11	mean difference	-0.0243203	0.95	-0.0458944	0.00434306	0.1904	0.107501	0.198795	0.177289				age	1.872	0.182		YM	YF	0.367
		MM=8	MF=10	mean difference	-0.0224214	0.95	-0.0736609	0.0154655	0.4146	0.363839	0.398509	0.408245				sex	5.955	0.021		MM	MF	0.307
																age * sex	0.003	0.956
		YM=4	MM=8	mean difference	-0.0426341	0.95	-0.0622815	-0.0138411	0.0276	0.0128604	0.0231634	0.0484848								YM	MM	0.136
		YF=11	MF=10	mean difference	-0.0407352	0.95	-0.0896983	-0.00231101	0.0844	0.111083	0.0937451	0.062031								YF	MF	0.049

## Sheet: Figure 5
Figure No	Panel	Group 1	Group 2	effect_size	difference	ci_width	ci_lower_limit	ci_upper_limit	pvalue_permutation	pvalue_welch	pvalue_students_t	pvalue_mann_whitney			ANOVA	Factor	F	P value	Pairwise Comparisons (Adjustment for multiple comparisons: Bonferroni)	Group1	Group 2	Pvalue
5	C	YM=7	YF=12	mean difference	0.022832058976190422	0.95	-0.0772273	0.1394402200595238	0.7454	0.6996238890935341	0.7334333929651193	0.967135				age	4.594	0.039		YM	YF	0.686
		MM=8	MF=13	mean difference	0.1422480973173077	0.95	0.0721641	0.20740176641346159	0.0048	0.000945277	0.00353845	0.00133668				sex	0.901	0.349		MM	MF	0.011
																age * sex	2.404	0.13
		YM=7	MM=8	mean difference	-0.0231522	0.95	-0.094026	0.0530313	0.5498	0.578379	0.555895	0.53582								YM	MM	0.706
		YF=12	MF=13	mean difference	0.0962638	0.95	-0.0240221	0.186725	0.0906	0.0970336	0.091097	0.0534898								YF	MF	0.048
															ANOVA	Factor	F	P value	Pairwise Comparisons (Adjustment for multiple comparisons: Bonferroni)	Group1	Group 2	Pvalue
	D	YM=7	YF=12	mean difference	-0.0257096	0.95	-0.150704	0.0643968	0.6756	0.66218	0.666878	0.967135				age	2.864	0.099		YM	YF	0.636
		MM=8	MF=13	mean difference	-0.099605	0.95	-0.169711	-0.00983818	0.0496	0.0312412	0.0447147	0.0302324				sex	1.953	0.171		MM	MF	0.058
																age * sex	0.996	0.325
		YM=7	MM=8	mean difference	-0.0147922	0.95	-0.128862	0.0676588	0.7944	0.785523	0.779075	1								YM	MM	0.802
		YF=12	MF=13	mean difference	-0.0886876	0.95	-0.164301	0.0182076	0.0792	0.0795787	0.0779268	0.0276011								YF	MF	0.058

## Sheet: Figure 6
Figure No	Panel	Group 1	Group 2	effect_size	difference	ci_width	ci_lower_limit	ci_upper_limit	pvalue_permutation	pvalue_welch	pvalue_students_t	pvalue_mann_whitney		Factor	F	P value	Pairwise Comparisons (Adjustment for multiple comparisons: Bonferroni)	Group1	Group 2	Pvalue
6	B	YM=7	YF=12	mean difference	-12.2972	0.95	-48.3173	33.1052	0.4932	0.598251	0.475828	0.162611		sex	0.081	0.778		YM	YF	0.619
		MM=8	MF=13	mean difference	2.73077	0.95	-50.5577	49.5481	0.9098	0.920771	0.923552	0.942079		age	5.92	0.02		MM	MF	0.907
														sex * age	0.199	0.658		YM	MM	0.217
		YM=7	MM=8	mean difference	33.5	0.95	-13.375	98.0179	0.2676	0.280114	0.278597	0.53582						YF	MF	0.024
		YF=12	MF=13	mean difference	48.528	0.95	19.7395	89.2873	0.0108	0.021294	0.0188864	0.0309539
	C	YM=7	YF=12	mean difference	9.62649	0.95	1.22329	25.7337	0.231	0.128775	0.222071	0.253679		sex	3.495	0.07		YM	YF	0.199
		MM=8	MF=13	mean difference	9.28807	0.95	-1.45371	20.4239	0.184	0.134461	0.184058	0.184668		age	4.112	0.05		MM	MF	0.19
														sex * age	0.001	0.973		YM	MM	0.201
		YM=7	MM=8	mean difference	10.4273	0.95	3.08182	17.6218	0.0304	0.0249709	0.0266715	0.0721057						YF	MF	0.112
		YF=12	MF=13	mean difference	10.0889	0.95	-5.83331	22.9768	0.1882	0.185987	0.183326	0.077043
	D	YM=7	YF=12	mean difference	-0.235795	0.95	-14.1019	16.2211	0.9824	0.977095	0.979358	0.836945		sex	0.059	0.809		YM	YF	0.98
		MM=8	MF=13	mean difference	3.40462	0.95	-27.0394	16.9843	0.7464	0.755917	0.719428	0.238135		age	0.035	0.852		MM	MF	0.706
														sex * age	0.078	0.781		YM	MM	0.954
		YM=7	MM=8	mean difference	-0.595809	0.95	-15.6908	27.0415	0.9698	0.958228	0.959769	0.280963						YF	MF	0.705
		YF=12	MF=13	mean difference	3.0446	0.95	-15.0232	14.3753	0.7088	0.686672	0.682491	0.462764
	F	YM=7	YF=12	mean difference	-17.1428	0.95	-43.2531	33.4665	0.2752	0.398706	0.276225	0.162981		sex	0.009	0.923		YM	YF	0.419
		MM=8	MF=13	mean difference	19.9327	0.95	-29.8269	55.8654	0.41	0.386915	0.409346	0.403252		age	6.568	0.015		MM	MF	0.321
														sex * age	1.652	0.207		YM	MM	0.425
		YM=7	MM=8	mean difference	18.4269	0.95	-16.638	79.0909	0.4948	0.465893	0.463374	0.953775						YF	MF	0.003
		YF=12	MF=13	mean difference	55.5024	0.95	29.9959	92.4692	0.0006	0.00421276	0.00328861	0.000355647
	G	YM=7	YF=12	mean difference	5.01631	0.95	-17.2114	24.079	0.6744	0.656455	0.676301	0.77324		sex	0.973	0.331		YM	YF	0.69
		MM=8	MF=13	mean difference	11.9318	0.95	-10.1674	32.9781	0.356	0.318287	0.345982	0.365173		age	0.013	0.911		MM	MF	0.319
														sex * age	0.162	0.69		YM	MM	0.746
		YM=7	MM=8	mean difference	-4.42787	0.95	-25.2118	15.9698	0.6908	0.704123	0.706107	0.694328						YF	MF	0.814
		YF=12	MF=13	mean difference	2.48765	0.95	-18.1779	25.0596	0.8318	0.827384	0.828133	0.870328
	H	YM=7	YF=12	mean difference	-14.7761	0.95	-37.7972	-0.00699537	0.161	0.157667	0.158328	0.100262		sex	0.999	0.324		YM	YF	0.107
		MM=8	MF=13	mean difference	2.47475	0.95	-10.9311	14.7931	0.7366	0.722636	0.742868	0.645201		age	3.729	0.061		MM	MF	0.771
														sex * age	1.965	0.17		YM	MM	0.042
		YM=7	MM=8	mean difference	-20.5083	0.95	-44.6787	-8.56889	0.022	0.0453636	0.0350215	0.00932401						YF	MF	0.668
		YF=12	MF=13	mean difference	-3.25741	0.95	-18.4283	10.8504	0.6806	0.687648	0.685452	0.806636

## Sheet: Figure 7
Figure No	Panel	Group	age	Number	Method	P value	Sum of positive, negative ranks	Sum of signed ranks (W)	Median	Comment
7	C	LD_M vs 1 day	Young	7	Wilcoxon matched-pairs signed rank test	>0.9999	4.000 , -2.000	2	0
		DD_M vs 1 day	Young	4	Wilcoxon matched-pairs signed rank test	0.5	0.000 , -3.000	-3	-0.01042
		LD_F vs 1 day	Young	12	Wilcoxon matched-pairs signed rank test	0.6875	7.000 , -14.00	-7	0
		DD_F vs 1 day	Young	11	Wilcoxon matched-pairs signed rank test	0.0078	0.000 , -36.00	-36	-0.006944
		LD_M vs 1 day	aged	8	Wilcoxon matched-pairs signed rank test	>0.9999	1.500 , -1.500	0	0
		DD_M vs 1 day	aged	8	Wilcoxon matched-pairs signed rank test	0.625	2.500 , -7.500	-5	0
		LD_F vs 1 day	aged	13	Wilcoxon matched-pairs signed rank test	0.3125	2.500 , -12.50	-10	0
		DD_F vs 1 day	aged	10	Wilcoxon matched-pairs signed rank test	0.2539	12.00 , -33.00	-21	-0.003472
		Group 1	Group 2	effect_size	difference	ci_width	ci_lower_limit	ci_upper_limit	pvalue_permutation	pvalue_welch	pvalue_students_t	pvalue_mann_whitney			ANOVA	Factor	F	P value	Pairwise Comparisons (Adjustment for multiple comparisons: Bonferroni)	Group1	Group 2	Pvalue
	D	YM=4	YF=11	mean difference	-0.00175238	0.95	-0.0138888	0.0118164	0.7286	0.828943	0.767831	1				age	0.286	0.597		YM	YF	0.997
		MM=8	MF=10	mean difference	0.00518377	0.95	-0.00499263	0.0179898	0.4608	0.418814	0.458624	0.89236				sex	0.296	0.591		MM	MF	0.401
																age * sex	0.293	0.593
		YM=4	MM=8	mean difference	-0.00695035	0.95	-0.0199531	0.00605244	0.1956	0.407693	0.228455	0.536102								YM	MM	0.51
		YF=11	MF=10	mean difference	-1.42025e-05	0.95	-0.0104986	0.0129112	0.993	0.998268	0.998195	0.776205								YF	MF	0.998
	E	YM=4	YF=11	mean difference	0.00981011	0.95	-0.311438	0.38298	0.9622	0.958448	0.970026	0.342857				age	0.003	0.958		YM	YF	0.958
		MM=8	MF=10	mean difference	-0.0226136	0.95	-0.133938	0.191131	0.7512	0.792075	0.781132	0.14571				sex	2.96	0.096		MM	MF	0.882
																age * sex	0.018	0.894
		YM=4	MM=8	mean difference	-0.190408	0.95	-0.495581	-0.00566669	0.2524	0.207133	0.170336	0.282828								YM	MM	0.338
		YF=11	MF=10	mean difference	-0.222832	0.95	-0.797793	-0.0453897	0.0692	0.16971	0.177007	0.0377713								YF	MF	0.121

## Sheet: Figure 8
Figure No	Panel	Group 1	Group 2	effect_size	difference	ci_width	ci_lower_limit	ci_upper_limit	pvalue_permutation	pvalue_welch	pvalue_students_t	pvalue_mann_whitney			ANOVA	Factor	F	P value	Pairwise Comparisons (Adjustment for multiple comparisons: Bonferroni)	Group1	Group 2	Pvalue
8	B	YM=7	YF=12	mean difference	-0.0838086	0.95	-0.183448	0.0503475	0.3178	0.199779	0.306874	0.0383087				age	0.662	0.421		YM	YF	0.233
		MM=8	MF=13	mean difference	0.161217	0.95	0.0652903	0.234742	0.0092	0.00250316	0.00863122	0.00595607				sex	0.066	0.799		MM	MF	0.018
																age * sex	6.635	0.014
		YM=7	MM=8	mean difference	-0.134708	0.95	-0.180654	-0.0939394	0.0002	0.000128535	6.54771e-05	0.00144578								YM	MM	0.082
		YF=12	MF=13	mean difference	0.110318	0.95	-0.052644	0.223754	0.1342	0.143188	0.13669	0.0534898								YF	MF	0.066
															ANOVA	Factor	F	P value	Pairwise Comparisons (Adjustment for multiple comparisons: Bonferroni)	Group1	Group 2	Pvalue
	C	YM=7	YF=12	mean difference	0.0914878	0.95	-0.0086939	0.1642884485476191	0.1294	0.0643629	0.1295455255563546	0.0358419				age	0.002	0.961		YM	YF	0.11
		MM=8	MF=13	mean difference	-0.0877452	0.95	-0.167697	0.006436	0.1078	0.0740166	0.10406923511089496	0.0638164				sex	0.027	0.87		MM	MF	0.105
																age * sex	5.442	0.025
		YM=7	MM=8	mean difference	0.0832964	0.95	0.0256052	0.148922	0.0312	0.0331122	0.0359122	0.0540793								YM	MM	0.179
		YF=12	MF=13	mean difference	-0.0959367	0.95	-0.184157	0.0298649	0.0902	0.0969183	0.094722	0.0239892								YF	MF	0.049

## Sheet: Figure 9
Figure No	Panel	Group 1	Group 2	effect_size	difference	ci_width	ci_lower_limit	ci_upper_limit	pvalue_permutation	pvalue_welch	pvalue_students_t	pvalue_mann_whitney		ANOVA	Factor	F	P value	Pairwise Comparisons (Adjustment for multiple comparisons: Bonferroni)	Group1	Group 2	Pvalue
9	B	YM=7	YF=12	mean difference	0.000471633	0.95	0.000297294	0.000740737	0.002	0.00104182	0.00462005	0.000277844			age	1.222	0.277		YM	YF	0.002
		MM=7	MF=11	mean difference	-5.52282e-05	0.95	-0.000264832	0.000180466	0.6638	0.658163	0.689158	0.21091			sex	4.393	0.044		MM	MF	0.699
															age * sex	7.032	0.012		YM	MM	0.334
		YM=7	MM=7	mean difference	0.000153606	0.95	6.01599e-06	0.000322529	0.1164	0.115055	0.109671	0.128205							YF	MF	0.004
		YF=12	MF=11	mean difference	-0.000373256	0.95	-0.000675948	-0.000130322	0.0148	0.0164373	0.0170281	0.0178116
	C	YM=7	YF=12	mean difference	-0.000285137	0.95	-0.000542847	-6.26798e-05	0.0148	0.0581266	0.020127	0.0556482			age	0.083	0.775		YM	YF	0.02
		MM=7	MF=11	mean difference	-0.000386415	0.95	-0.00069214	-0.000159903	0.0024	0.0318379	0.00689728	0.0204248			sex	16.228	<.001		MM	MF	0.003
															age * sex	0.369	0.548		YM	MM	0.574
		YM=7	MM=7	mean difference	7.46417e-05	0.95	-0.000239473	0.000432781	0.6952	0.690562	0.690407	0.534965							YF	MF	0.797
		YF=12	MF=11	mean difference	-2.66361e-05	0.95	-0.000155564	0.000112878	0.7016	0.705963	0.706943	0.734985
	E	YM=9	YF=6	mean difference	0.000277358	0.95	0.000110125	0.000440206	0.001	0.0284264	0.00258119	0.00759241			age	2.878	0.103		YM	YF	<.001
		MM=4	MF=9	mean difference	-4.8118e-05	0.95	-0.000106239	2.01269e-05	0.2944	0.190846	0.293799	0.503497			sex	6.198	0.02		MM	MF	0.494
															age * sex	12.494	0.002		YM	MM	0.233
		YM=9	MM=4	mean difference	8.4632e-05	0.95	3.48904e-05	0.000121943	0.0038	0.017698	0.00345307	0.0111888							YF	MF	<.001
		YF=6	MF=9	mean difference	-0.000240844	0.95	-0.000411909	-7.00796e-05	0.006	0.0454459	0.0103374	0.0175824
	F	YM=9	YF=6	mean difference	-0.000286636	0.95	-0.000392076	-0.000137672	0.0078	0.00127042	0.00296134	0.0047952			age	0.071	0.793		YM	YF	<.001
		MM=4	MF=9	mean difference	-0.000230353	0.95	-0.000354285	-0.000141189	0.0064	0.00480419	0.00475618	0.0111888			sex	23.941	<.001		MM	MF	0.008
															age * sex	0.284	0.599		YM	MM	0.861
		YM=9	MM=4	mean difference	-1.40941e-05	0.95	-0.000128473	0.000148313	0.8832	0.852192	0.884746	0.604196							YF	MF	0.55
		YF=6	MF=9	mean difference	4.21888e-05	0.95	-6.25367e-05	0.00012664	0.4718	0.435282	0.461169	0.688911

## Sheet: Figure 10
Figure No	Panel	Group 1	Group 2	effect_size	difference	ci_width	ci_lower_limit	ci_upper_limit	pvalue_permutation	pvalue_welch	pvalue_students_t	pvalue_mann_whitney		ANOVA	Factor	F	P value	Pairwise Comparisons (Adjustment for multiple comparisons: Bonferroni)	Group1	Group 2	Pvalue
10	B	YM=7	YF=12	mean difference	-5.39757e-06	0.95	-0.000176617	0.000149787	0.9468	0.952846	0.950126	0.967135			age	1.175	0.286		YM	YF	0.953
		MM=8	MF=13	mean difference	-0.000126967	0.95	-0.000386652	2.17901e-05	0.183	0.257804	0.176416	0.301125			sex	1.122	0.296		MM	MF	0.148
															age * sex	0.947	0.337		YM	MM	0.944
		YM=7	MM=8	mean difference	-6.93546e-06	0.95	-0.000195777	0.000266353	0.9564	0.956062	0.957032	0.955089							YF	MF	0.101
		YF=12	MF=13	mean difference	-0.000128505	0.95	-0.000252935	-2.12849e-05	0.0422	0.0495349	0.0471903	0.0362489
	C	YM=7	YF=12	mean difference	4.57715e-05	0.95	-0.00010548	0.000334555	0.8044	0.679409	0.731455	0.710844			age	0.015	0.902		YM	YF	0.463
		MM=8	MF=13	mean difference	-0.000144849	0.95	-0.000276284	6.97352e-06	0.0658	0.0740721	0.0658405	0.0534867			sex	0.456	0.504		MM	MF	0.253
															age * sex	1.687	0.202		YM	MM	0.67
		YM=7	MM=8	mean difference	8.61828e-05	0.95	-5.93283e-05	0.000236408	0.308	0.30866	0.31414	0.463403							YF	MF	0.159
		YF=12	MF=13	mean difference	-0.000104438	0.95	-0.000365578	4.60429e-05	0.36	0.331499	0.314899	0.399179
	E	YM=7	YF=12	mean difference	0.000377192	0.95	0.000114429	0.000661076	0.0634	0.0219677	0.0570314	0.142216			age	3.055	0.089		YM	YF	0.01
		MM=8	MF=13	mean difference	-4.66329e-05	0.95	-0.000164643	9.73787e-05	0.5442	0.515149	0.541702	0.373758			sex	2.968	0.093		MM	MF	0.725
															age * sex	4.88	0.034		YM	MM	0.772
		YM=7	MM=8	mean difference	4.42452e-05	0.95	-0.000114687	0.000163739	0.5496	0.55984	0.557898	0.612587							YF	MF	0.003
		YF=12	MF=13	mean difference	-0.00037958	0.95	-0.000673859	-0.000120934	0.0144	0.0202104	0.0127265	0.0534898
	F	YM=7	YF=13	mean difference	-5.35232e-05	0.95	-0.000202994	0.000105557	0.5494	0.544808	0.539123	0.482416			age	4.703	0.037		YM	YF	0.549
		MM=8	MF=12	mean difference	-0.000377808	0.95	-0.000496288	-0.000211076	0.0014	6.62454e-05	0.000313101	0.000943535			sex	12.574	0.001		MM	MF	<.001
															age * sex	7.107	0.011		YM	MM	0.004
		YM=7	MM=8	mean difference	0.000294035	0.95	0.000148986	0.000435475	0.0008	0.00429164	0.00201301	0.0037296							YF	MF	0.687
		YF=12	MF=13	mean difference	-3.02493e-05	0.95	-0.000171183	0.000140907	0.7278	0.712415	0.715	0.496561

[truncated: 7 more sheets: Figure 11, Figure 12, Figure 13, Supplementary Figure 1, Supplementary Figure 5, Supplementary Figure 7, Supplementary Figure 8 ]
